# Supplementary material for: Rational Design for Enhanced Acyltransferase Activity in Water Catalyzed by the Pyrobaculum calidifontis VA1 Esterase
Source: Microorganisms. 2021 Aug 23;9(8):1790. doi: 10.3390/microorganisms9081790 (PMC8402108; doi:10.3390/microorganisms9081790)
Supplement: Supplementary file 1 [file microorganisms-09-01790-s001.zip]

Archive with 1 entries (1 files):
- microorganisms-1334706-supplementary.pdf
